# Supplementary material for: A Portable Microfluidic System for Point-of-Care Detection of Multiple Protein Biomarkers
Source: Micromachines (Basel). 2021 Mar 24;12(4):347. doi: 10.3390/mi12040347 (PMC8063924; doi:10.3390/mi12040347)
Supplement: Supplementary file 1 [file micromachines-12-00347-s001.zip]

Archive with 3 entries (2 files):
- micromachines-1158545-supplementary/
- micromachines-1158545-supplementary/micromachines-1158545-Supplementary.pdf
- micromachines-1158545-supplementary/Movie S1.wmv
